# Supplementary material for: The effect of storage delay and storage temperature on orthopaedic surgical samples contaminated by Staphylococcus Epidermidis
Source: PLoS One. 2018 Mar 19;13(3):e0192048. doi: 10.1371/journal.pone.0192048 (PMC5858844; doi:10.1371/journal.pone.0192048)
Supplement: S1 Table — (XLSX) [file pone.0192048.s001.xlsx]

## Sheet: Feuil1
experiment 1 group 1 no fridge
delay	N° of colonies
T0	34
T0	57
T0	23
T0	41
T0	23
T30’	30
T30’	42
T30’	49
T30’	32
T30’	105
T1H	23
T1H	78
T1H	62
T1H	58
T1H	43
T2H	18
T2H	22
T2H	32
T2H	22
T2H	75
T4H	20
T4H	28
T4H	32
T4H	28
T4H	44
T6H	9
T6H	13
T6H	18
T6H	22
T6H	7
T8H	19
T8H	20
T8H	27
T8H	30
T8H	25
T12H	3
T12H	5
T12H	11
T12H	13
T12H	12
T16H	8
T16H	1
T16H	5
T16H	13
T16H	6
T24H	1
T24H	3
T24H	6
T24H	4
T24H	0
T48H	0
T48H	0
T48H	0
T48H	0
T48H	0

## Sheet: Feuil1B
experiment 1 group 1 with fridge from 4H
delay	N° of colonies
T0	34
T0	57
T0	23
T0	41
T0	23
T30’	30
T30’	42
T30’	49
T30’	32
T30’	105
T1H	23
T1H	78
T1H	62
T1H	58
T1H	43
T2H	18
T2H	22
T2H	32
T2H	22
T2H	75
T4H_F	40
T4H_F	85
T4H_F	32
T4H_F	53
T4H_F	43
T6H_F	49
T6H_F	26
T6H_F	47
T6H_F	19
T6H_F	44
T8H_F	29
T8H_F	49
T8H_F	34
T8H_F	25
T8H_F	28
T12H_F	15
T12H_F	24
T12H_F	12
T12H_F	9
T12H_F	40
T16H_F	18
T16H_F	14
T16H_F	23
T16H_F	48
T16H_F	33
T24H_F	37
T24H_F	24
T24H_F	16
T24H_F	41
T24H_F	16
T48H_F	9
T48H_F	12
T48H_F	8
T48H_F	4
T48H_F	17

## Sheet: Feuil2
Experiment 2 Group 1
Time	G1
0	130
0	170
0	210
0	119
0	130
0	203
0	260
0	204
0	190
30	90
30	166
30	102
30	247
30	242
30	238
1	126
1	234
1	212
1	150
1	214
2	171
2	127
2	151
2	261
2	160
2	207
4	194
4	231
4	193
4	143
4	120
4	177

## Sheet: Feuil3
experiment 2 group 1 with T4 in fridge
t0	130
t0	170
t0	210
t0	119
t0	130
t0	203
t0	260
t0	204
t0	190
t30	90
t30	166
t30	102
t30	247
t30	242
t30	238
t1	126
t1	234
t1	212
t1	150
t1	214
t2	171
t2	127
t2	151
t2	261
t2	160
t2	207
t4f	211
t4f	320
t4f	252
t4f	226
t4f	148
t4f	255

## Sheet: Feuil4
Experiment 2 group 2 all in room temperature
TO	198
TO	200
TO	11
TO	109
TO	260
TO	313
TO	104
TO	252
T30	147
T30	188
T30	160
T30	143
T30	78
T1	48
T1	166
T1	95
T1	117
T1	140
T2	145
T2	187
T2	151
T2	310
T2	125
t4	34
t4	43
t4	75
t4	40
t4	91

## Sheet: Feuil5
experiment 2 group 2 all in the fridge (from T30min)
T0	198
T0	200
T0	11
T0	109
T0	260
T0	313
T0	104
T0	252
T30F	198
T30F	114
T30F	175
T30F	172
T30F	205
t1f	110
t1f	238
t1f	158
t1f	131
t1f	147
t2f	151
t2f	183
t2f	173
t2f	110
t2f	232
t4f	87
t4f	76
t4f	94
t4f	86
t4f	130

## Sheet: Feuil6
experiment 2 group 3
TO	32
TO	32
TO	41
TO	52
TO	36
TO	34
T30	30
T30	27
T30	33
T30	27
T30	29
T30	30
T1	42
T1	20
T1	33
T1	41
T1	22
T1	46
T2	25
T2	23
T2	15
T2	24
T2	21
T2	18
T4	19
T4	15
T4	14
T4	13
T4	28
T4	12
